# Supplementary material for: Effects of standard and low doses of estradiol on markers of endometrial receptivity in frozen-thawed embryo transfer cycles: Double-blind, randomized clinical trial
Source: PLoS One. 2025 Jul 28;20(7):e0328871. doi: 10.1371/journal.pone.0328871 (PMC12303338; doi:10.1371/journal.pone.0328871)
Supplement: S3 — (XLSX) [file pone.0328871.s003.xlsx]

## Sheet: Sheet1
Code No.	Dose	Age	Married	BMI	CL	Education	Live birth	Miscarriage	Curettage	U/D	Alc	Smoking	Sx	Day of E2	E2(1)	P4(1)	Thickness	E2(2)	P4(2)
1	1	38	10	22.6	30	5	0	3	2	0	0	0	4	20	208.7	0.17	6.9	155.9	7.64
2	2	33	4	16.7	35	5	0	3	2	wilson	0	0	1	19	448.3	0.18	8	404.5	15.14
3	1	36	8	20.1	27	4	0	0	0	0	0	0	1	17	232.9	0.14	8.6	182.9	11.59
4	1	32	5	35.1	34	4	0	0	0	0	0	0	1	20	57	0.07	6.8	76.2	6.47
5	1	35	8	26	34	4	1	2	1	0	0	0	6	18	215.5	0.09	9.3	272.8	7.33
6	1	34	2	28	39	5	0	0	0	0	0	0	3	20	213.8	0.16	10	162.8	7.47
7	1	34	4	22.9	38	4	0	1	1	0	0	0	1	19	219.6	0.79	4.7	175.7	10.41
8	1	33	6	23.8	21	4	0	1	0	0	0	0	1	18	131.1	0.25	10.9	105.9	13.35
9	2	42	6	20.8	23	4	0	0	0	0	0	0	1	18	190.4	0.17	10.3	162.2	10.68
10	1	27	5	18.8	24	4	0	0	0	0	0	0	3	18	277.3	0.15	8.7	405.5	7.1
11	1	36	1	20.2	26	5	0	0	0	0	0	0	3	19	692.9	0.21	6.3	523	21.84
12	2	35	3	20.4	34	4	0	1	1	0	0	0	1	19	223.3	0.2	11.5	200.8	16.94
13	2	37	5	26.8	26	4	0	0	0	0	0	0	3	19	207.7	0.17	9.3	191	6.46
14	2	36	10	25.9	32	2	0	2	0	0	0	0	0	19	364.7	0.32	7.1	328.6	13.69
15	1	33	2	28.4	33	4	0	0	0	0	0	0	1	18	139.2	0.17	7.5	1021*	12.48
16	2	39	8	20.4	37	4	0	2	1	0	0	0	5	18	149.3	0.07	4.4	157.9	17.48
17	1	37	17	29.3	27	4	1	0	0	0	0	0	6	19	174	0.22	9.6	225.1	11.97
18	1	38	5	18.1	32	4	0	0	0	0	0	0	3	17	118.4	0.2	9.6	181.1	8.9
19	2	35	6	21.4	30	5	0	2	1	pco	0	0	1	18	207.3	0.23	11.3	235.2	11.94
20	2	37	12	20.9	28	4	0	1	1	0	0	0	1	18	161.5	0.05	6.3	154.1	10.72
21	2	37	6	40	28	4	0	0	0	HT	0	0	2	19	287.6	0.14	10.7	233.9	4.16
22	1	34	7	19.8	26	4	0	2	1	0	0	0	1	17	147.2	0.1	8	127.8	11.79
23	2	38	4	24.6	24	4	0	0	0	hypothyroid	0	0	2	17	187	0.06	7.5	212.1	7.88
24	2	36	4	20.5	22	5	0	0	0	0	0	0	7	18	314.9	0.08	8.8	376.6	5.76
25	2	38	4	18.75	15	4	0	3	2	0	0	0	7	18	332.4	0.2	6.1	414.3	9.64
26	1	43	9	22.7	34	4	0	1	1	0	0	0	1	18	203.8	0.16	6.2	217.8	12.76
27	2	37	9	21.5	30	4	0	1	1	0	0	0	3	18	110.8	0.27	8.3	177.9	17.06
28	1	39	10	18.4	30	4	0	1	1	0	0	0	1	19	165.9	0.54	5.6	161	21.18
29	2	35	7	30	34	4	0	0	0	0	0	0	1	18	218.8	0.14	10	162.2	11.65
30	1	43	4	23.2	28	4	0	0	0	0	0	0	1	18	910.6	0.44	7.6	149.4	56.2
31	2	33	12	19.6	35	4	0	0	0	0	0	0	3	20	174.9	0.14	7.3	192.2	6.51
32	1	35	5	20.8	27	4	0	0	0	0	0	0	3	20	294.4	0.17	9.7	375.6	14.81
33	1	40	7	21.3	30	5	0	0	0	0	0	0	1	19	218.7	0.06	9.2	250.2	12.89
34	2	35	4	27.1	30	2	1	1	1	0	0	0	6	20	193.2	0.05	4.2	177.4	13.52
35	2	36	6	20.1	24	4	0	2	0	0	0	0	4	18	183.6	0.13	9.9	170	12.24
36	1	41	4	29.8	34	4	0	0	0	0	0	0	1	17	386.7	0.12	9.3 polyp	260.5	22.04	CA
37	2	40	9	20.8	52	4	0	1	1	0	0	0	1	18	292.2	0.19	13.5	287.9	8.25
38	2	38	5	19.6	30	5	0	0	0	0	0	0	4	18	225	0.08	9.6	266.2	15.64
39	1	29	6	16.7	34	4	0	0	0	0	0	0	1	18	159.3	0.05	7.3	218.5	9.1
40	2	34	14	22.8	26	4	0	0	0	0	0	0	3	17	121.9	0.07	8.5	167.6	6.69
41	1	39	9	18.7	33	4	3	0	0	0	0	0	6	18	236.8	0.05	8.4	85.8	3.44
42	2	38	5	20.6	28	4	0	0	0	0	0	0	1	18	86.1	0.05	10.7	120.6	11.33
43	1	34	9	22.7	28	5	0	0	0	0	0	0	1	18	204.4	0.1	6.9	174.2	22.38
44	2	43	2	21.3	28	5	0	0	0	0	0	0	1	18	246.8	0.2	9.4	152.7	7.54
45	2	40	11	24.7	29	4	0	2	2	GERD	0	0	1	18	266.7	0.05	7.6	273.8	7.72
46	2	40	7	24	44	4	0	0	0	0	0	0	2	18	445.5	0.12	7.5	0	0
47	1	43	10	22.3	35	5	0	2	0	0	0	0	4	18	295.7	0.08	6.1	254.3	9.32
48	1	35	12	19	27	5	0	1	0	0	0	0	3	18	146.4	0.16	9.2	180	4.42
49	2	34	5	21.6	26	5	0	0	0	Hyperthyroid	0	0	3	18	258.7	0.06	9.7	292	10.92
50	1	43	2	18.9	35	4	0	0	0	0	0	0	2	18	246.7	1.31	5	324.4	44.98

## Sheet: stroma
	Low stroma H-11							High stroma H-11
	file.	cell	area	mean grey	min	max		file.	cell	area	mean grey	min	max
	H11-1	1	21	62.476	34	88		H11-2	1	21	93.238	81	107
	H11-1	2	21	65.667	41	101		H11-2	2	21	84.238	69	107
	H11-1	3	21	83.762	30	104		H11-2	3	21	107.476	86	128
	H11-1	4	21	54.571	29	100		H11-2	4	21	104.333	86	117
	H11-3	1	21	77.286	61	92		H11-2	5	21	119.762	104	129
	H11-3	2	21	60.333	49	72		H11-2	6	21	90.048	70	108
	H11-3	3	21	70.714	56	88		H11-2	7	21	86.857	70	102
	H11-3	4	21	83.429	68	98		H11-2	8	21	91.524	71	128
	H11-3	5	21	68.19	46	101		H11-2	9	21	91.571	76	108
	H11-3	6	21	79.81	67	98		H11-2	10	21	106.381	72	124
	H11-3	7	21	64.476	54	83		H11-2	11	21	88.619	77	101
	H11-3	8	21	60.524	43	80		H11-2	12	21	105.429	79	124
	H11-3	9	21	60.857	52	74		H11-2	13	21	89.19	67	108
	H11-3	10	21	67.81	55	103		H11-2	14	21	87.095	73	106
	H11-3	11	21	82.952	71	92		H11-2	15	21	103.381	84	119
	H11-3	12	21	82.333	68	106		H11-2	16	21	116	91	165
	H11-3	13	21	71.429	57	97		H11-2	17	21	115.667	106	126
	H11-3	14	21	75.524	57	107		H11-2	18	21	121.667	87	151
	H11-4	1	21	77.095	54	93		H11-2	19	21	106.571	78	133
	H11-4	2	21	91.286	67	110		H11-2	20	21	102.238	85	117
	H11-4	3	21	80.667	64	95		H11-2	21	21	100.286	89	116
	H11-4	4	21	102.476	75	112		H11-2	22	21	111.571	91	134
	H11-4	5	21	86.476	67	103		H11-2	23	21	122.19	99	143
	H11-4	6	21	102.19	90	115		H11-2	24	21	124.286	94	145
	H11-4	7	21	89.095	72	107		H11-2	25	21	112.333	93	128
	H11-4	8	21	84.19	72	103		H11-2	26	21	121.143	97	142
	H11-4	9	21	62.619	47	83		H11-2	27	21	101.048	80	130
	H11-4	10	21	79.095	68	90		H11-2	28	26	96.885	80	134
	H11-4	11	21	81.095	62	103		H11-2	29	21	112.048	98	144
	H11-4	12	21	89.048	81	110		H11-9	1	21	84.143	59	106
	H11-4	13	21	79.714	67	87		H11-9	2	21	83.429	64	96
	H11-4	14	21	81.667	63	95		H11-9	3	21	78.524	67	97
	H11-4	15	21	108.095	98	123		H11-9	4	21	79.381	61	107
	H11-4	16	21	75.381	56	93		H11-9	5	21	98.143	68	125
	H11-4	17	21	101.667	91	113		H11-9	6	21	81.524	57	104
	H11-4	18	21	83.81	66	109		H11-9	7	21	83.857	68	115
	H11-4	19	21	96.238	84	112		H11-9	8	21	83.905	76	101
	H11-5	1	21	66.333	46	91		H11-9	9	21	80.429	58	101
	H11-5	2	21	73.381	55	89		H11-9	10	21	100	24	140
	H11-5	3	21	70.143	57	93		H11-9	11	21	101.381	86	121
	H11-5	4	21	75.571	62	92		H11-9	12	21	87	71	100
	H11-5	5	21	73.524	62	89		H11-9	13	21	93.524	83	106
	H11-5	6	21	77.905	65	94		H11-9	14	21	91.667	57	112
	H11-5	7	21	56.81	31	94		H11-12	1	21	131.048	113	149
	H11-6	1	21	80.429	69	94		H11-12	2	21	111.286	89	139
	H11-6	2	21	91.905	67	113		H11-12	3	21	119.524	101	128
	H11-6	3	21	90.571	77	105		H11-12	4	21	130.333	118	145
	H11-6	4	21	92.19	76	103		H11-12	5	21	127.81	121	143
	H11-6	5	21	86.524	74	97		H11-12	6	21	116.762	104	128
	H11-6	6	21	79.095	66	90		H11-12	7	21	124.905	106	139
	H11-6	7	21	94.714	80	111		H11-12	8	21	108.476	95	122
	H11-6	8	21	90.333	70	100		H11-12	9	21	122	111	136
	H11-6	9	21	82.286	63	98		H11-12	10	21	115.19	91	136
	H11-6	10	21	86.286	73	104		H11-12	11	21	120.571	113	131
	H11-6	11	21	105.429	91	119		H11-12	12	21	123.762	104	140
	H11-7	1	21	105.476	89	122		H11-13	1	21	119.476	103	130
	H11-7	2	21	89.762	72	113		H11-13	2	21	106.952	100	112
	H11-7	3	21	111.429	100	129		H11-13	3	21	115.333	107	120
	H11-7	4	21	97.952	58	129		H11-13	4	21	128.19	113	154
	H11-7	5	21	108.857	101	115		H11-13	5	21	111.905	87	126
	H11-7	6	21	80.857	66	93		H11-13	6	28	106.179	93	126
	H11-7	7	21	71.81	59	90		H11-13	7	21	133.619	111	144
	H11-7	8	21	84.667	68	103		H11-13	8	21	113.714	73	138
	H11-7	9	21	92.095	68	104		H11-13	9	21	106.286	93	125
	H11-7	10	21	84.19	70	101		H11-13	10	21	112.81	92	129
	H11-7	11	21	85.714	75	104		H11-13	11	21	120.286	101	136
	H11-7	12	21	92.524	74	105		H11-13	12	21	103.333	92	112
	H11-7	13	21	93.667	66	111		H11-14	1	21	166.714	135	203
	H11-8	1	21	82.381	61	96		H11-14	2	21	157.429	136	196
	H11-8	2	21	74.524	46	98		H11-14	3	21	144.762	117	174
	H11-8	3	21	64.476	51	82		H11-14	4	21	188.095	130	217
	H11-8	4	21	52.095	26	73		H11-14	5	21	149.381	88	199
	H11-8	5	21	78.476	71	90		H11-14	6	21	186.381	143	211
	H11-8	6	21	70	60	80		H11-14	7	21	156.571	138	181
	H11-8	7	21	70.571	58	99		H11-14	8	21	173.619	131	210
	H11-8	8	21	73.476	62	86		H11-14	9	21	153.952	94	178
	H11-8	9	21	57.762	41	74		H11-14	10	21	178.143	149	214
	H11-8	10	21	91.143	66	112		H11-16	1	21	137	117	173
	H11-8	11	21	70.429	61	82		H11-16	2	26	145	119	169
	H11-8	12	21	74.429	52	98		H11-16	3	21	148.286	104	189
	H11-8	13	21	69.429	56	85		H11-16	4	21	156.429	122	183
	H11-8	14	21	73.048	58	92		H11-16	5	21	152.286	137	164
	H11-10	1	21	79.238	60	93		H11-16	6	21	123.238	98	144
	H11-10	2	21	88.476	76	96		H11-16	7	21	139	116	154
	H11-10	3	21	68.524	58	90		H11-16	8	21	159.333	137	177
	H11-10	4	21	77.571	60	91		H11-16	9	21	174.524	153	199
	H11-10	5	21	80.571	68	99		H11-16	10	21	131.048	102	156
	H11-10	6	21	61	38	85		H11-16	11	21	143.905	120	163
	H11-10	7	21	76.619	52	96		H11-16	12	21	140.048	123	158
	H11-10	8	21	79.143	65	88		H11-19	1	21	124.571	99	153
	H11-10	9	21	91	82	109		H11-19	2	21	121.381	101	140
	H11-10	10	21	56.429	43	76		H11-19	3	21	127.095	84	147
	H11-10	11	21	77	61	95		H11-19	4	21	145.095	118	163
	H11-11	1	21	68.667	49	88		H11-19	5	21	122.524	80	160
	H11-11	2	21	78.048	57	89		H11-19	6	21	135.952	95	164
	H11-11	3	21	62.143	54	73		H11-19	7	21	123.238	104	140
	H11-11	4	21	82.476	69	94		H11-19	8	21	121.143	103	146
	H11-11	5	21	62.952	48	78		H11-19	9	21	118.238	100	133
	H11-11	6	26	81.769	72	92		H11-19	10	21	126.571	115	145
	H11-11	7	21	76.714	69	86		H11-19	11	21	123.857	109	149
	H11-11	8	21	72.571	58	86		H11-19	12	21	139.286	122	168
	H11-11	9	21	79	69	92		H11-19	13	21	125.048	105	138
	H11-11	10	21	67.714	58	78		H11-19	14	21	143.095	113	163
	H11-11	11	21	76.571	63	87		H11-20	1	21	135.667	111	155
	H11-11	12	21	70.667	52	87		H11-20	2	21	160.857	138	174
	H11-15	1	21	67.571	57	80		H11-20	3	21	163.238	113	181
	H11-15	2	21	86.667	68	98		H11-20	4	21	132.381	111	153
	H11-15	3	21	73.667	42	86		H11-20	5	21	168.571	141	202
	H11-15	4	21	86.381	65	114		H11-20	6	21	137.286	120	149
	H11-15	5	21	78.524	61	88		H11-20	7	21	129.286	91	148
	H11-15	6	21	78.286	64	97		H11-20	8	21	135.429	109	151
	H11-15	7	21	88.333	81	103		H11-20	9	21	130.857	109	152
	H11-15	8	21	90.19	73	113		H11-20	10	21	125.381	105	147
	H11-15	9	21	100.81	83	127		H11-20	11	21	124.476	111	149
	H11-15	10	21	95.667	71	116		H11-20	12	21	135.619	112	153
	H11-15	11	21	86.286	67	100		H11-21	1	21	121.286	109	132
	H11-15	12	21	59.381	48	71		H11-21	2	21	117.095	103	129
	H11-17	1	21	71.571	57	90		H11-21	3	21	108.905	99	117
	H11-17	2	21	82.476	74	88		H11-21	4	21	95.857	78	104
	H11-17	3	21	78.714	68	100		H11-21	5	21	99.571	84	113
	H11-17	4	21	95.905	70	119		H11-21	6	21	131.143	97	154
	H11-17	5	21	75.762	46	107		H11-21	7	21	114.619	109	122
	H11-17	6	21	82.095	62	96		H11-21	8	21	152.19	93	193
	H11-17	7	21	83.667	70	95		H11-21	9	21	108.667	98	121
	H11-17	8	21	85.476	69	100		H11-21	10	21	97.667	85	109
	H11-17	9	21	75.619	56	85		H11-21	11	21	91.238	76	107
	H11-17	10	21	72.571	48	123		H11-21	12	21	160.19	107	206
	H11-17	11	21	77.429	66	95		H11-23	1	21	120.476	100	139
	H11-17	12	21	75.667	51	89		H11-23	2	21	124.333	101	141
	H11-18	1	21	93.429	83	114		H11-23	3	21	126.429	94	145
	H11-18	2	21	90.571	74	113		H11-23	4	21	146.429	126	159
	H11-18	3	21	82.81	68	110		H11-23	5	21	132.667	98	157
	H11-18	4	21	82.19	67	101		H11-23	6	21	138.667	127	150
	H11-18	5	21	76.19	47	96		H11-23	7	21	138.286	119	154
	H11-18	6	21	81.952	64	107		H11-23	8	21	115.095	98	135
	H11-18	7	21	78.095	57	95		H11-23	9	21	126.905	108	153
	H11-18	8	21	86.81	66	107		H11-23	10	21	122.286	111	128
	H11-18	9	21	77.762	55	108		H11-23	11	21	145.524	111	167
	H11-18	10	21	79.095	58	100		H11-23	12	21	136.429	107	167
	H11-18	11	21	98.286	81	116		H11-24	1	21	115.095	103	141
	H11-18	12	21	78.905	51	106		H11-24	2	21	117.286	104	139
	H11-22	1	21	87.714	74	113		H11-24	3	21	120.333	108	133
	H11-22	2	21	95.095	74	110		H11-24	4	21	114.333	105	122
	H11-22	3	21	74.905	46	101		H11-24	5	21	120.857	113	129
	H11-22	4	21	69.952	55	95		H11-24	6	21	113	105	123
	H11-22	5	21	89.762	72	105		H11-24	7	21	122.714	104	145
	H11-22	6	21	65.524	50	89		H11-24	8	21	136.952	118	150
	H11-22	7	21	73.19	58	88		H11-24	9	21	120.048	104	135
	H11-22	8	21	95.143	78	104		H11-24	10	21	113.143	98	128
	H11-22	9	21	73.571	48	91		H11-24	11	21	127	109	144
	H11-22	10	21	68.571	45	100		H11-24	12	21	125.524	107	154
	H11-22	11	21	86.762	63	101		H11-24	13	21	119.619	111	134
	H11-22	12	21	76.667	57	105		H11-24	14	21	143.048	110	174
	H11-26	1	21	84.571	75	98		H11-25	1	21	110.905	86	129
	H11-26	2	21	90.81	84	105		H11-25	2	21	116.048	83	133
	H11-26	3	21	90.238	84	95		H11-25	3	21	107.333	96	130
	H11-26	4	21	106.381	99	114		H11-25	4	21	129.429	99	164
	H11-26	5	21	94.571	85	104		H11-25	5	21	129.619	107	149
	H11-26	6	21	101.476	92	108		H11-25	6	21	116.19	95	139
	H11-26	7	21	99.952	86	111		H11-25	7	21	132.095	105	145
	H11-26	8	21	117.762	101	133		H11-27	1	21	121.048	101	146
	H11-26	9	21	86.81	80	96		H11-27	2	21	109.238	90	137
	H11-26	10	21	106.905	97	127		H11-27	3	21	126.333	104	166
	H11-28	1	21	80.286	71	89		H11-27	4	21	111.238	87	144
	H11-28	2	21	84.143	73	93		H11-27	5	21	107.905	91	116
	H11-28	3	21	84.762	75	110		H11-27	6	21	113.048	74	130
	H11-28	4	21	63.048	49	75		H11-27	7	21	115.81	104	132
	H11-28	5	21	93.048	83	107		H11-27	8	21	108.048	93	124
	H11-28	6	21	77.619	63	101		H11-27	9	21	105.381	80	117
	H11-28	7	21	72.286	56	80		H11-27	10	21	108.905	75	128
	H11-28	8	21	60.952	53	76		H11-27	11	21	115.095	98	123
	H11-28	9	21	94.286	85	104		H11-27	12	21	128.333	93	165
	H11-28	10	21	89.762	82	100		H11-27	13	21	115.333	91	139
	H11-30	1	21	62.81	44	90		H11-27	14	21	128.857	99	147
	H11-30	2	21	76.952	67	86		H11-27	15	21	132.667	119	160
	H11-30	3	21	84.667	50	116		H11-27	16	21	109.048	86	123
	H11-30	4	21	72	64	87		H11-27	17	21	101.857	80	118
	H11-30	5	21	66.524	58	81		H11-29	1	21	138.524	111	150
	H11-30	6	21	80.333	51	98		H11-29	2	21	115.905	93	137
	H11-30	7	21	77.476	65	85		H11-29	3	21	129.905	114	175
	H11-30	8	21	76.476	64	89		H11-29	4	21	137.429	113	170
	H11-30	9	21	68.143	60	82		H11-29	5	21	157.429	115	177
	H11-30	10	21	71.619	51	89		H11-29	6	21	128.429	88	172
	H11-32	1	21	78.857	63	91		H11-31	1	21	130.333	109	171
	H11-32	2	21	83.762	69	103		H11-31	2	21	127.048	108	148
	H11-32	3	21	92.381	57	114		H11-31	3	21	113.81	99	122
	H11-32	4	21	97.905	86	118		H11-31	4	21	119.381	101	156
	H11-32	5	21	93.048	74	115		H11-31	5	21	108.762	68	124
	H11-32	6	21	62.19	50	71		H11-31	6	21	116.476	98	133
	H11-32	7	21	120.524	109	130		H11-31	7	21	108.762	82	135
	H11-32	8	21	92.619	79	115		H11-31	8	21	129.048	93	167
	H11-32	9	21	98.952	76	110		H11-31	9	21	117	91	142
	H11-32	10	21	89.333	76	104		H11-31	10	21	109.952	96	123
	H11-33	1	21	125.857	106	142		H11-31	11	21	115.095	83	138
	H11-33	2	21	116.476	101	133		H11-31	12	21	124.095	105	138
	H11-33	3	21	119.476	108	132		H11-34	1	21	119.762	108	130
	H11-33	4	21	64.524	60	71		H11-34	2	21	119.619	106	127
	H11-33	5	21	101.238	77	127		H11-34	3	21	127.667	121	139
	H11-33	6	21	120.81	102	157		H11-34	4	21	134	100	152
	H11-33	7	21	91.619	73	105		H11-34	5	21	122.714	100	136
	H11-33	8	21	113.476	86	138		H11-34	6	21	148.857	131	167
	H11-33	9	21	105.381	97	117		H11-34	7	21	111.381	95	132
	H11-33	10	21	105.81	81	146		H11-34	8	21	126.048	106	147
	H11-36	1	21	112.381	98	134		H11-34	9	21	128.714	109	151
	H11-36	2	21	102.714	80	119		H11-34	10	21	125.19	99	156
	H11-36	3	21	119.857	96	143		H11-34	11	21	119.238	94	125
	H11-36	4	21	94.762	82	111		H11-34	12	21	141.524	123	171
	H11-36	5	21	82.762	67	104		H11-35	1	21	108.952	103	114
	H11-36	6	21	83.143	67	96		H11-35	2	21	115.238	92	131
	H11-36	7	21	93.714	82	108		H11-35	3	21	118.19	99	136
	H11-36	8	21	78.476	54	100		H11-35	4	21	115.19	97	143
	H11-36	9	21	73.238	51	90		H11-35	5	21	117.667	102	134
	H11-36	10	21	72.429	62	91		H11-35	6	21	119.857	98	145
	H11-39	1	21	78.952	64	92		H11-35	7	21	115.952	99	138
	H11-39	2	21	66.571	44	83		H11-35	8	21	134.81	113	152
	H11-39	3	21	55.286	35	70		H11-35	9	21	122.286	98	148
	H11-39	4	21	67.238	47	87		H11-35	10	21	111.571	100	124
	H11-39	5	21	69.048	50	95		H11-37	1	21	125.286	102	147
	H11-39	6	21	64.524	50	71		H11-37	2	21	128.952	104	164
	H11-39	7	21	75.714	60	94		H11-37	3	21	131.762	102	157
	H11-39	8	21	65.429	48	81		H11-37	4	21	126.381	102	153
	H11-39	9	21	56.762	46	68		H11-37	5	26	142.192	111	177
	H11-39	10	21	75	61	87		H11-37	6	21	122.667	97	140
	H11-41	1	21	88.048	79	92		H11-37	7	21	118.571	80	141
	H11-41	2	21	88.667	78	102		H11-37	8	21	110.619	101	132
	H11-41	3	21	95.19	85	103		H11-37	9	21	131.571	113	145
	H11-41	4	21	77	67	98		H11-37	10	21	121.762	87	145
	H11-41	5	21	87.143	77	100		H11-37	11	21	128	108	168
	H11-41	6	21	73.952	66	83		H11-37	12	21	110.19	102	126
	H11-41	7	21	88.619	76	104		H11-38	1	21	175	147	203
	H11-41	8	21	77.667	57	105		H11-38	2	21	96.667	71	128
	H11-41	9	21	83.143	66	108		H11-38	3	21	132.048	76	192
	H11-41	10	21	73.619	69	79		H11-38	4	21	132.286	112	157
	H11-41	11	21	85.905	78	98		H11-38	5	21	148.286	101	202
	H11-41	12	21	85.952	69	104		H11-38	6	21	123.048	83	154
	H11-41	13	21	86.571	78	98		H11-38	7	21	95.381	69	136
	H11-41	14	21	84.714	74	91		H11-40	1	21	113.905	98	127
	H11-43	1	21	71.429	61	80		H11-40	2	21	108.667	94	117
	H11-43	2	21	78.714	65	97		H11-40	3	21	122.762	114	135
	H11-43	3	21	84.476	72	100		H11-40	4	21	101.571	86	113
	H11-43	4	21	81.571	64	89		H11-40	5	21	103.619	96	120
	H11-43	5	21	76.524	64	88		H11-40	6	21	115.571	108	124
	H11-43	6	21	87	73	98		H11-40	7	21	114.762	96	129
	H11-43	7	21	82.667	61	94		H11-40	8	21	136.762	111	162
	H11-43	8	21	82.667	77	99		H11-40	9	21	120	106	143
	H11-43	9	21	83.048	65	99		H11-40	10	21	114.857	106	127
	H11-43	10	21	79.286	60	102		H11-40	11	21	106.095	59	134
	H11-43	11	21	87.143	70	99		H11-42	1	21	97.143	79	119
	H11-43	12	21	68.905	63	81		H11-42	2	21	112.19	92	123
	H11-47	1	21	54.952	27	71		H11-42	3	21	104	85	127
	H11-47	2	21	65.762	30	89		H11-42	4	21	95.476	77	114
	H11-47	3	21	71.571	56	93		H11-42	5	21	88.857	74	102
	H11-47	4	21	69.238	57	91		H11-42	6	21	101.286	57	124
	H11-47	5	21	59.333	45	79		H11-42	7	21	100.762	76	112
	H11-47	6	21	65.905	52	89		H11-42	8	21	106.476	91	122
	H11-47	7	21	59.333	53	75		H11-42	9	21	87.857	81	93
	H11-47	8	21	67.19	53	76		H11-42	10	21	100.952	91	115
	H11-47	9	21	79.571	61	92		H11-44	1	21	128.714	117	146
	H11-47	10	21	53.381	41	68		H11-44	2	21	111.952	93	126
	H11-47	11	21	58.952	46	80		H11-44	3	21	131.381	121	152
	H11-47	12	21	70.286	36	112		H11-44	4	21	119.476	90	142
	H11-48	1	21	69.429	62	76		H11-44	5	21	127.524	103	145
	H11-48	2	21	71.667	59	89		H11-44	6	21	128.048	111	136
	H11-48	3	21	64.143	47	78		H11-44	7	21	122.619	103	144
	H11-48	4	21	62.571	48	71		H11-44	8	21	127.238	111	140
	H11-48	5	21	82	65	100		H11-44	9	21	122.381	108	138
	H11-48	6	21	56.048	40	82		H11-44	10	21	116.571	102	140
	H11-48	7	21	68.095	52	86		H11-44	11	21	112.857	95	127
	H11-48	8	21	59.714	40	74		H11-44	12	21	118.524	99	141
	H11-48	9	21	60.429	45	88		H11-44	13	21	121.714	86	146
	H11-48	10	21	63.81	57	80		H11-44	14	21	108.286	95	126
	H11-48	11	21	47.238	41	58		H11-45	1	21	122.667	115	135
	H11-48	12	21	61.381	50	71		H11-45	2	21	122.143	108	137
	H11-48	13	21	61.286	54	72		H11-45	3	21	131.286	116	147
	H11-48	14	21	74.381	66	85		H11-45	4	21	133.429	120	144
	H11-50	1	21	79.762	65	104		H11-45	5	21	124.857	110	145
	H11-50	2	21	73.476	58	79		H11-45	6	21	132.381	108	157
	H11-50	3	21	71.905	56	90		H11-45	7	21	125.429	101	141
	H11-50	4	21	77.238	67	92		H11-45	8	21	107.381	68	130
	H11-50	5	21	64.952	57	84		H11-45	9	21	133.619	115	150
	H11-50	6	21	62.81	55	71		H11-45	10	21	109.381	93	125
	H11-50	7	21	73.095	56	88		H11-49	1	21	100.905	84	119
	H11-50	8	21	64.19	44	82		H11-49	2	21	103.667	75	120
	H11-50	9	21	86.905	70	103		H11-49	3	26	106	80	138
	H11-50	10	21	77.381	69	91		H11-49	4	21	105.524	86	124
	H11-50	11	21	81.571	76	88		H11-49	5	21	100.667	82	126
	H11-50	12	21	85.905	69	104		H11-49	6	21	98.81	75	126
	H11-50	13	21	83.333	68	92		H11-49	7	21	98.571	82	115
	H11-50	14	21	89.476	80	102		H11-49	8	21	121.524	80	145

## Sheet: gland
		Gland low dose H-11								Gland high dose H-11
H11-1	1	2753	76.433	4	224			H11-2	1	52172	97.587	5	216
H11-3	1	8212	90.127	5	210			H11-2	2	45485	96.174	5	210
H11-3	2	16491	84.449	4	222			H11-9	1	154706	92.812	3	241
H11-4	1	12203	98.77	4	225			H11-9	2	84128	90.542	3	222
H11-4	2	17335	95.805	6	221			H11-12	1	44176	104.547	4	225
H11-5	1	26702	84.729	5	218			H11-12	2	18064	106.838	4	220
H11-5	2	13598	97.652	6	212			H11-13	1	20035	97.108	5	233
H11-6	1	30745	80.453	3	238			H11-14	1	8969	159.014	4	241
H11-6	2	62758	83.524	3	191			H11-16	1	32691	118.409	4	230
H11-7	1	18269	110.122	3	232			H11-19	1	24143	109.692	4	230
H11-7	2	42546	111.307	3	235			H11-20	1	7250	155.877	10	242
H11-8	1	24017	94.965	3	223			H11-21	1	28614	94.202	4	215
H11-8	2	29566	95.923	3	224			H11-23	1	25197	122.401	4	243
H11-10	1	36301	94.52	3	234			H11-24	1	36209	108.715	10	225
H11-10	2	39673	86.902	3	242			H11-25	1	14642	94.954	4	234
H11-11	1	40730	96.075	5	232			H11-27	1	27710	102.001	5	222
H11-11	2	37194	93.914	4	222			H11-29	1	22960	110.966	4	230
H11-15	1	22012	102.258	4	224			H11-31	1	14862	93.991	4	231
H11-17	1	21638	93.68	4	229			H11-34	1	69528	119.422	4	241
H11-18	1	14111	101.595	4	211			H11-35	1	52162	86.281	4	213
H11-22	1	11434	107.349	30	216			H11-37	1	14787	110.188	7	216
H11-26	1	78495	119.974	4	239			H11-38	1	9266	109.544	4	236
H11-28	1	8813	85.465	16	177			H11-40	1	14797	108.034	5	229
H11-30	1	27349	85.74	4	190			H11-42	1	14409	86.528	5	211
H11-32	1	20307	109.594	4	233			H11-44	1	7967	115.659	26	200
H11-33	1	2410	109.376	8	226			H11-45	1	25181	95.163	4	209
H11-36	1	11690	83.896	4	218			H11-49	1	22119	74.465	4	208
H11-39	1	12161	68.753	7	174
H11-41	1	15578	84.105	7	216
H11-43	1	19038	79.978	4	189
H11-47	1	6198	79.098	13	209
H11-48	1	13475	74.485	4	220
H11-50	1	21419	85.342	4	223
